# Supplementary material for: Dynamic Features of Herd Immunity: Similarities in Age-Specific Anti-Measles Seroprevalence Data between Two Countries of Different Epidemiological History
Source: J Clin Med. 2022 Feb 21;11(4):1145. doi: 10.3390/jcm11041145 (PMC8879765; doi:10.3390/jcm11041145)
Supplement: Supplementary file 1 [file jcm-11-01145-s001.zip]

Archive with 1 entries (1 files):
- jcm-1605980-supplementary materials.pdf
